# Supplementary material for: Examining Factors Associated with Attrition, Strategies for Retention Among Undergraduate Nursing Students, and Identified Research Gaps: A Scoping Review
Source: Nurs Rep. 2025 May 22;15(6):182. doi: 10.3390/nursrep15060182 (PMC12195747; doi:10.3390/nursrep15060182)
Supplement: Supplementary file 1 [file nursrep-15-00182-s001.zip]

Archive with 1 entries (1 files):
- nursrep-3602952-supplementary.pdf
